# Supplementary material for: Chemical communication and its role in sexual selection across Animalia
Source: Commun Biol. 2023 Nov 20;6:1178. doi: 10.1038/s42003-023-05572-w (PMC10662023; doi:10.1038/s42003-023-05572-w)
Supplement: Supplementary file 2 — Supplementary Data 1 [file 42003_2023_5572_MOESM2_ESM.xlsx]

## Sheet: Literature review
Suppl. Data 1. Documented evidence or indications of sexual selection on chemosensory traits across all Phyla, Classes, and Orders of animalia.
* Literature search followed the taxonomy of Ruggiero et al., 2015
** Note that the studies are included as examples of evidence for sexual selection on chemosensory traits across the animal Tree of Life, and do not represent an exhaustive list for each order
*** Blank cells indicate taxa for which no evidence or potential for sexual selection on chemosensory traits was found and should not be interpreted as evidence against sexual selection on communication for that taxa.
Phylum	Class	Order	Species	Common name	Evidence	Reference
Cnidaria	Anthozoa	Actiniaria	Oulactis mucosa	sea anenome	Suggested sexual chemical communication	Marshall et al., 2004
		Antipatharia	Stichopathes sp.	coral	Suggested sexual chemical communication	Goenaga 1977
		Ceriantharia
		Corallimorpharia
		Scleractinia	Montipora digitata	coral	Sperm response to egg chemicals	Coll et al., 1994
			Euphyllia ancora	coral	Suggested sexual chemical communication	Twan et al., 2003
		Zoantharia [= Zoanthidea]
		Alcyonacea	Lobophytum crassum	coral	Sperm response to egg chemicals	Coll et al., 1995
			Sinularia polydactyla	coral	Suggested sexual chemical communication	Slattery et al., 1999
		Helioporacea
		Pennatulacea
	Cubozoa	Carybdeida	Copula sivickisi	box jellyfish	Suggested sexual chemical communication	Garm et al., 2015
		Chirodropida
	Hydrozoa	Anthoathecata	various	hydroid	Sperm response to egg chemicals	Miller 1979
		Gonoproxima
		Leptothecata	various	hydroid	Sperm response to egg chemicals	Miller 1979
		Siphonophorae	Hippopodius hippopus	jellyfish	Sperm response to egg chemicals	Cosson et al., 1986
		Actinulida
		Limnomedusae	various	hydroid	Sperm response to egg chemicals	Miller 1979
		Narcomedusae
		Trachymedusae	various	hydroid	Sperm response to egg chemicals	Miller 1979
	Polypodiozoa	Polypodiidea
	Scyphozoa	Coronatae
		Rhizostomeae	Cassiopea andromeda	jellyfish	Suggested sexual chemical communication	Mohebbi et al., 2018
		Semaeostomeae
	Staurozoa	Stauromedusae
	Malacosporea	Malacovalvulida
	Myxosporea	Bivalvulida
		Multivalvulida
Ctenophora	Nuda	Beroida
	Tentaculata	Cambojiida
		Cestida
		Cryptolobiferida
		Cydippida
		Ganeshida
		Lobata	Mnemiopsis leidyi	comb jelly	Sexual chemical communication	Sasson et al., 2018
		Platyctenida
		Thalassocalycida
Placozoa	Placozoa (Trichoplax)	NN	Trichoplax adhaerens	trichoplax	Suggested sexual chemical communication	Nikitin 2015
Porifera	Calcarea	Baerida	various	sponge	Suggested sexual chemical communication	Riesgo et al., 2014
		Clathrinida
		Leucosolenida	Sycon coactum	sponge	Suggested sexual chemical communication	Riesgo et al., 2014
		Lithonida
		Murrayonida
	Demospongiae	Biemnida (Not in classification of Ruggiero et al. 2015)	Neofibularia nolitangere	sponge	Suggested sexual chemical communication	Hoppe and Reichert 1987
		Agelasida
		Astrophorida
		Chondrosida
		Dendroceratida
		Dictyoceratida	Dysidea herbacea	sponge	Suggested sexual chemical communication	Bandaranayake et al., 1997
		Hadromerida
		Halichondrida
		Haplosclerida	Petrosia ficiformis	sponge	Suggested sexual chemical communication	Riesgo et al., 2014
		Lithistida
		Poecilosclerida
		Spirophorida
		Verongida
	Hexactinellida	Amphidiscosida
		Aulocalycoida
		Fieldingida
		Hexactinosida	Aphrocallistes vastus	sponge	Suggested sexual chemical communication	Riesgo et al., 2014
		Lychniscosida
		Lyssacinosida
	Homoscleromorpha	Homosclerophorida	Corticium candelabrum	sponge	Suggested sexual chemical communication	Riesgo et al., 2014
Chaetognatha	Sagittoidea	NN	various	arrow worm	Suggested sexual chemical communication	Alvarino 1992
		Aphragmophora
		Phragmophora
Orthonectida		Plasmodigenea
Rhombozoa		Dicyemida
		Heterocyemida
Arthropoda	Arachnida	Amblypygi	Heterophrynus alces	whip spider	Suggested sexual chemical communication	Santer and Hebets 2011
		Araneae	Scytodes sp	spitting spider	Female mate choice	Koh et al., 2009
			Schizocosa ocreata	wolf spider	Male mate choice	Roberts and Uetz 2005
		Opiliones	Mischonyx cuspidatus	harvestmen	Sexual chemical communication	Dias et al., 2020
			Leiobunum vittatum	harvestmen	Sexual chemical communication	Willemart and Hebets 2012
			Discocyrtus prospicuus	harvestmen	Sexual chemical communication	Fernandes et al., 2017
			various	harvestmen	Suggested sexual chemical communication	Willemart et al., 2009
		Palpigradi	various	microwhip scorpians	Suggested sexual chemical communication	Legg 2009
		Pseudoscorpiones	Serianus sp and others	psuedoscorpion	Suggested sexual chemical communication	Weygoldt 1966; Schaller 1971
		Ricinulei				Garcia et al., 2015
		Schizomida
		Scorpiones	Urophonius brachycentrus	scorpion	Male mate choice	Romero-Lebrón et al., 2019
			Paruroctonus boreus	scorpion	Male mate choice	Miller and Formanowicz 2011
		Solifugae	Oltacola chacoensis	spider	Suggested sexual selection on chemosensory system	Wharton 1986
		Uropygi	various	vinegaroons	Suggested sexual chemical communication	Legg 2009
		Sarcoptiformes	Caloglyphus spp	mite	Sexual chemical communication	Mori and Kuwahara 2000
		Trombidiformes	Tetranychus urticae	spider mite	Male mate choice	Rasmy and Hussein 1994
		Holothyrida
		Ixodida	Dermacentor variabilis and others	tick	Male mate choice	Reviewed by Sonenshine 2006
		Mesostigmata	Varroa destructor	mite	Sexual chemical communication	Ziegelmann et al., 2013a, 2013b
		Opilioacarida
	Merostomata	Xiphosura	Limulus polyphemus	horseshoe crab	Sexual chemical communication	Saunders et al., 2010
	Pycnogonida	Pantopoda
	Branchiopoda	Anostraca	Branchinecta lindahli	fairy shrimp	Sexual chemical communication	Rogers 2019
			Artemia franciscana	brine Shrimp	Sexual chemical communication	Tapia et al., 2015
		Diplostraca	Chydorus sphaericus	water flea	Sexual chemical communication	Van Damme and Dumont, 2006
		Laevicaudata
		Notostraca
		Spinicaudata (Not in classification of Ruggiero et al. 2015)	Eulimnadia texana	clam shrimp	Suggested sexual chemical communication	Weeks and Benvenuto 2008
	Cephalocarida	Brachypoda
	Malacostraca	Amphionidacea
		Decapoda	Orconectes rusticus	crayfish	Male contest	Schneider et al. 2001; Breithaupt and Eger 2002
			Alpheus angulatus	snapping shrimp	Male mate choice	Mathews 2003
			Rhynchocinetes typus	rock shrimp	Female mate choice	Díaz and Thiel 2004
		Euphausiacea	Meganyctiphanes norvegica	krill	Suggested sexual chemical communication	Cuzin-Roudy 2010
		Amphipoda	Microdeutopus gryllotaipa	amphipod	Male mate choice	Borowsky 1984
		Bochusacea
		Cumacea	various	Cumacea	Suggested sexual chemical communication	Duncan 1983
		Isopoda	Armadillidium vulgare	isopod	Male mate choice	Beauche and Richard 2013
		Lophogastrida
		Mictacea
		Mysida	various	Opossum shrimp	Suggested sexual chemical communication	Johansson and Hallberg 1992
		Spelaeogriphacea
		Tanaidacea	various	Tanaid	Sexual chemical communication	Larsen et al., 2015
		Thermosbaenacea
		Anaspidacea
		Bathynellacea
		Stomatopoda	Neogonodactylus oerstedii	stomatopod	Contest	Franklin et al. 2016; Caldwell 1987
		Leptostraca	Saronebalia guanensis	leptostracan	Suggested sexual chemical communication	Haney and Martin 2004
	Maxillopoda	Arguloida	Argulus coregoni	fish lice	Sexual chemical communication	Bandilla et al., 2007
		Calanoida	Diaptomus leptopus	copepod	Male mate choice	Leeuwen and Maly 1991
		Cyclopoida	Oithona davisae	copepod	Male mate choice	Heuschele and Kiorboe 2012
		Gelyelloida
		Harpacticoida	Tigriopus japonicus	copepod	Male mate choice	Kelly et al., 1998
		Misophrioida	Benthomisophria palliata	copepod	Suggested sexual chemical communication	Boxshall 1982
		Monstrilloida	various	copepod	Suggested sexual chemical communication	Suárez-Morales 2018
		Mormonilloida
		Siphonostomatoida	Lepeophtheirus salmonis	salmon louse	Male mate choice	Ingvarsdóttir et al., 2002
		Platycopioida
		Mystacocaridida
		Cephalobaenida	Raillietiella sp.		Suggested sexual chemical communication	Stender-Seidel et al., 1997
		Porocephalida
		Subclass: Tantulocarida (e.g., Basipodellidae)	various		Suggested sexual chemical communication	Boxshall and Lincoln 1987
		Dendrogastrida
		Laurida
		Cryptophialida	various	barnacle	Suggested sexual chemical communication	Barnes et al., 1977
		Lithoglyptida
		Akentrogonida
		Kentrogonida
		Ibliformes
		Lepadiformes
		Scalpelliformes
		Sessilia	Balanus balanoides	barnacle	Suggested sexual chemical communication	Munn et al., 1974; Hoch et al., 2016
	Ostracoda	Halocyprida
		Myodocopida	Centropages typicus	copepod	Suggested sexual chemical communication	Rivers and Morin 2009
		Paleocopida
		Platycopida
		Podocopida	Eucypris virens		Suggested sexual chemical communication	Schmit et al., 2013
	Remipedia	Nectiopoda
	Collembola	Entomobryomorpha	Orchesella cincta	springtail	Female mate choice	Zizzari et al., 2009; 2017
			Folsomia candida	springtail	Female mate choice	Kampfraath et al., 2020
		Neelipleona
		Poduromorpha	Tetrodontophora bielanesis	springtail	Sexual chemical communication	Porco et al., 2009
		Symphypleona
	Diplura	N.N. (e.g., Japygidae)	Campodea chardardi	bristletail	Suggested sexual chemical communication	Jacquemin and Bareth 1981; Ma and Ramaswamy 2003
	Insecta	Archaeognatha
		Zygentoma
		Coleoptera	Tenebrio molitor	mealworm	mate choice	Rantala et al. 2002; Carazo et al. 2004
		Diptera	Lutzomyia longipalpis	sandfly	Female mate choice	Jones and Hamilton 1998
			Drosophila melanogaster	fruit fly	Female mate choice	Grillet et al. 2006
		Hymenoptera	Lasioglossum malachurum	sweat bee	Male mate choice	Ayasse et al. 1999
		Lepidoptera	Utetheisa ornatrix	moth	Female mate choice	Conner et al. 1981; Iyengar et al. 2001
		Mecoptera	Panorpa japonica	scorpionfly	Female mate choice	Thornhill 1992
		Siphonaptera	Ctenocepholides felis	fleas	Male mate choice	Bi‐song et al., 2002
		Strepsiptera	Stylops muelleri	stylop	Male mate choice	Lagoutte et al., 2013
		Trichoptera	Rhyacophila nubila, Hydropsyche angustipennis,Anabolia laevis	caddisfy	Male mate choice	Syrnikov et al., 2005
		Megaloptera	Nigronia serricornis	fishfly	Suggested sexual chemical communication	Alcock 2014
		Neuroptera	Chrysopa oculata	lacewings	Sexual chemical communication	Chauhan et al., 2007; Aldrich and Zhang 2016
		Raphidioptera
		Hemiptera	Narnia femorata	cactus bug	Female mate choice	Addesso et al. 2014
		Psocodea	Liposcelis entomophila	booklouse	Sexual chemical communication	Shao et al., 2006
		Thysanoptera	Echinothrips americanus	thrip	Male mate choice	Krueger et al., 2016
		Blattodea	Nauphoeta cinerea	cockroach	Female mate choice	Breed et al. 1980; Moore and Moore 1999
			Nauphoeta cinerea	cockroach	Male contest	Moore et al. 1997; Moore and Moore 1999
		Dermaptera	Forficula auricularia	earwig	Suggested sexual chemical communication	Quarrell et al., 2016
		Embioptera
		Grylloblattodea
		Mantodea	Pseudomantis albofimbriata	mantid	Male mate choice	Barry 2010
		Mantophasmatodea	Karoophasma biedouwensis	heelwalker	Suggested sexual chemical communication	Eberhard and Picker 2008
		Orthoptera	Gryllus integer	cricket	Female mate choice	Kortet and Hedrick 2005
		Phasmida	Extatosoma tiaratum	stick insect	Male mate choice	Burke et al., 2015
		Plecoptera	Dinocras cephalotes	stonefly	Suggested sexual chemical communication	Rebora et al., 2017
		Zoraptera	Zorotypus sp.	angel insect	Suggested sexual chemical communication	Dallai et al., 2017
		Ephemeroptera	Tortopus sp	mayfly	Suggested sexual chemical communication	Crespo 2011
		Odonata
	Protura	Acerentomata
		Eosentomata
		Sinentomata
	Chilopoda	Craterostigmomorpha
		Geophilomorpha	Haplophilus subterraneus	centipede	Suggested sexual chemical communication	Sombke and Müller 2021
		Lithobiomorpha	Lithobius foficatus	centipede	Sexual chemical communication	Littlewood and Blower 1987
		Scolopendromorpha
		Scutigeromorpha	Scutigera coleoptrata	centipede	Suggested sexual chemical communication	Kenning et al., 2017
	Diplopoda	Platydesmida
		Polyzoniida
		Siphonocryptida
		Siphonophorida
		Julida	Ommatoiulus moreletii	millipede	Suggested sexual chemical communication	Carey and Bull, 1986
		Spirobolida
		Spirostreptida
		Callipodida
		Chordeumatida
		Stemmiulida
		Siphoniulida
		Polydesmida	Parafontaria sp.	millipede	Suggested sexual chemical communication	Tanabe and Sota 2008
		Glomerida
		Glomeridesmida
		Sphaerotheriida	Zephronia cf. viridescens	millipede	Suggested sexual chemical communication	Wongthamwanich et al., 2012
		Polyxenida
	Pauropoda	Hexamerocerata
		Tetramerocerata
	Symphyla (e.g., Scolopendrellidae)	NA
Kinorhyncha		Cyclorhagida
		Homalorhagida
Loricifera		Nanaloricida
Nematoda*	Chromadorea	Chromadorida
* see MacKinnon 1987; Hsueh et al., 2014. for more examples. Note that the taxonomy of nematodes remains a point of study		Desmodorida
		Desmoscolecida
		Selachinematida
		Monhysterida
		Benthimermithida
		Leptolaimida
		Plectida
		Diplogasterida
		Drilonematida
		Panagrolaimida
		Rhabditida	Caenorhabditis elegans	roundworm	Male mate choice	Chasnov et al., 2007
			Bursaphelenchus xylophilus	roundworm	Male mate choice	Shinya et al., 2015
		Spirurida	Ascaris suum		Sexual chemical communication	Garcia-Rejon et al., 1985
		Teratocephalida
	Dorylaimea	Bathyodontida
		Mermithida
		Mononchida
		Dorylaimida
		Dioctophymatida
		Marimermithida
		Muspiceida
		Trichocephalida	Trichinella spiralis	roundworm	Sexual chemical communication	Bonner and Etges 1967
	Enoplea	Alaimida
		Enoplida
		Ironida
		Rhaptothyreida
		Trifusiida
		Tripyloidida
		Oncholaimida
		Triplonchida
		Tripylida
Nematomorpha		Gordioidea	Gordionus scaber	horsehair worm	Male mate choice	Müller, 1926; Bone 1982
		Nectonematoidea
Onychophora	Udeonycophora	Euonycophora	Cephalofovea tomahmontis	velvet worm	Sexual chemical communication	Eliott et al., 1993
Priapula [= Priapulida]	N.N. (e.g., Priapulidae)
Tardigrada	Eutardigrada	Apochela
		Parachela	Isohypsibius dastychi	water bear	Sexual chemical communication	Bartel and Hohberg 2020
	Heterotardigrada	Arthrotardigrada
		Echiniscoidea
Acanthocephala	Archiacanthocephala	Apororhynchida
		Gigantorhynchida
		Moniliformida	Moniliformis dubius		Suggested sexual chemical communication	Bone 1982a, 1982b
			Moniliformis dubius		Sexual chemical communication	Miller 1980
		Oligacanthorhynchida
	Eoacanthocephala	Gyracanthocephala
		Neoechinorhynchida
	Palaeacanthocephala	Echinorhynchida
		Heteramorphida
		Polymorphida
	Polyacanthocephala	Polyacanthorhynchida
Annelida	N.N.	Myzostomida
	Clitellata	Branchiobdellida
		Acanthobdellida
		Arhynchobdellida	Hirudo verbana	leach	Sexual chemical communication	Wagenaar et al., 2010
		Rhynchobdellida
		N.N. (Jennaria)
		Enchytraeida
		Haplotaxida	Hormogaster sp	earthworm	Suggested sexual chemical communication	Novo et al., 2013
		Lumbriculida
		Tubificida
		Moniligastrida
		Opistophora	Lumbricus rubellus	earthworm	Mate choice	Jones et al., 2016
	Polychaeta	N.N. (e.g., Nerillidae)
		Echiuroinea
		Heteromyota
		Xenopneusta
		Amphinomida	Hermodice carunculata	fireworm	Suggested sexual chemical communication	Mehr et al., 2015
		Eunicida	Ophryotrocha puerilis	worm	Sexual chemical communication	Berglund 1990
			Ophryotrocha puerilis	worm	Sexual chemical communication	Marchionni and Rolando 1981
		Phyllodocida	Nereis succinea	ragworm	Sexual chemical communication	Hardege 1999
			Harmothoe imbricata	scale worm	Male mate choice	Watson et al., 2000
		Sabellida
		Spionida	Pygospio elegans		Suggested sexual chemical communication	Schlötzer-Schrehardt 1987
		Terebellida
		Infraclass Scolecida (e.g., Arenicolidae)	Arenicola marina	lugworm	Sexual chemical communication	Hardege et al., 1996
Brachiopoda	Craniata	Craniida
	Lingulata	Lingulida
	Rhynchonellata	Rhynchonellida
		Terebratulida
		Thecideida
Bryozoa	Gymnolaemata	Cheilostomata	Celleporella hyalina	sea-mat	Female mate choice	Bishop et al., 2000
		Ctenostomata
	Phylactolaemata	Plumatellida
	Stenolaemata	Cyclostomata	Tubulipora plumosa, Filicrisia geniculata	bryozoan	Female mate choice	Jenkins et al., 2015
Cycliophora	Eucycliophora	Symbiida	Symbion pandora		Suggested sexual chemical communication	Obst and Funch 2003
Entoprocta		Coloniales
		Solitaria
Gastrotricha		Chaetonotida
		Macrodasyida	Turbanella cornuta	hairybellies	Suggested sexual chemical communication	Schnier et al., 2019
Gnathostomulida		Bursovaginoidea
		Filospermoidea
Micrognathozoa	Micrognathozoa	Limnognathida
Mollusca	Bivalvia	Carditida
		Lucinida
		Myida	Dreissena polymorpha	zebra mussel	Sexual chemical communication	Ram et al., 1996
		Pholadomyida
		Trigoniida
		Unionida	Anodonta cygnea	mussel	Suggested sexual chemical communication	Haszprunar 1987
		Veneroida	Tridacna sp.	clam	Sexual chemical communication	Mies and Sumida 2012
		Arcida
		Limida
		Mytilida	Mytilus galloprovincialis	mussel	Cryptic female choice	Evans et al., 2012
		Ostreida	Crassostrea virginica	oyster	Sexual chemical communication	Galtsoff 1938
		Pectinida	Amusium pleuronectes	scallop	Sexual chemical communication	Belda and Del Norte 1988
		Pteriida	Pinctada maxima	oyster	Sexual chemical communication	Taylor et al., 2018
		Nuculanida
		Nuculida	Nucula sulcata		Suggested sexual chemical communication	Haszprunar 1987
		Solemyoida
	Caudofoveata	Chaetodermatida	various		Suggested sexual chemical communication	Haszprunar 1987
	Cephalopoda	Sepiida	Sepia officinalis	cuddlefish	Female mate choice	Boal 1997
		Sepiolida
		Spirulida
		Teuthida	Loligo pealeii	squid	Sexual chemical communication	Buresch et al., 2003; Cummins et al., 2011
		Octopoda	Hapalochlaena maculosa	octopus	Female mate choice	Morse et al., 2017
		Vampyromorphida
		Nautilida	Nautilus pompilius	nautilus	Sexual chemical communication	Basil et al., 2002; Westermann and Beuerlein 2005
	Gastropoda	Littorinimorpha	Littorina saxatilis	snail	Male mate choice	Johannesson et al., 2008
		Neogastropoda	Ilyanassa obsoleta	mud Snail	Sexual chemical communication	Moomjian et al., 2003
			Neptunea arthritica	snail	Male mate choice	Lombardo and Goshima 2010
		Subclass Cocculiniformia (e.g., Cocculinidae)
		Acochlidioidea
		Anaspidea	Aplysia brasiliana	sea Hare	Mate choice	Painter et al., 1991
		Cephalaspidea	Navanax inermis	sea slug	Sexual chemical communication	Leonard and Lukowiak 1985
		Gymnosomata
		Hygrophila	Biomphalaria gIabrata	snail	Sexual chemical communication	Townsend 1974
		Nudibranchia	Dendrodoris nigromaculata	snail	Sexual chemical communication	Nakashima 1995
		Pleurobranchomorpha
		Runcinacea
		Sacoglossa
		Siphonariida (Not in classification of Ruggiero et al. 2015)	Siphonaria japonica	false limpet	Sexual chemical communication	Hirano and Inaba 1980
		Stylommatophora	Helix aspersa	snail	Sexual conflict	Adamo and Chase, 1990; Chase and Blanchard 2006
		Systellommatophora
		Thecosomata
		Umbraculida
		N.N. (e.g., Neomphalidae)
		Cycloneritimorpha	Nerita Fulgurans	snail	Suggested sexual chemical communication	Chiussi and DÍaz 2002
		N.N. (e.g., Patellidae)	Cellana sandwicensis	limpet	Sexual chemical communication	Mau et al., 2018
		Subclass Vetigastropoda	Haliotis asinina	abalone	Sexual chemical communication	Nhan et al., 2010
		N.N. (e.g., Ataphridae)
		Architaenioglossa (Not in classification of Ruggiero et al. 2015)	Viviparus sp.	snail	Sexual chemical communication	Wölper 1950; Lindberg and Ponder 2001
	Monoplacophora	Tryblidiida
	Polyplacophora	Chitonida	Mopalia sp	chiton	Suggested sexual chemical communication	Gorbman et al., 2003
		Lepidopleurida
	Scaphopoda	Dentaliida
		Gadilida
	Solenogastres		various		Suggested sexual chemical communication	Haszprunar 1987
		Cavibelonia
		Sterrofustia
		Neomeniamorpha
		Pholidoskepia
Nemertea			various	ribbon worm	Suggested sexual chemical communication	Thiel and Junoy 2006
	Anopla	N.N. (e.g., Gorgonorhynchidae)
	Enopla	Monostilifera
		Polystilifera	Various	worms	Suggested sexual chemical communication	Roe and Norenburg, 2001
	Paleonemertea (e.g., Carinomidae)	NA
Phoronida	N.N. (e.g., Phoronis)
Platyhelminthes			various Platyhelminths	flatworm	Suggested sexual chemical communication	Bone 1982
	Macrostomorpha	Haplopharyngida
		Macrostomida	Macrostomum lignano	flatworm	Sexual conflict	Patlar et al., 2020
	Neoophora	Fecampiida
		Prolecithophora
		Tricladida	Planaria dactyligera		Suggested sexual chemical communication	Reynierse and Gleason 1975
		Dalytyphloplanida
		Endoaxonemata
		Kalyptorhynchia
		Amphilinidea
		Bothriocephalidea
		Caryophyllidea
		Cyclophyllidea	Dioecocestus sp		Suggested sexual chemical communication	Bone 1982
		Diphyllidea
		Diphyllobothriidea
		Gyrocotylidea
		Lecanicephalidea
		Litobothridea
		Proteocephalidea
		Pseudophyllidea	Schistocephalus solidus	tapeworm	Mate choice	Luscher and Wedekind 2002; Schjorring and Jager 2007; Schjorring 2009
		Rhinebothriidea
		Spathebothriidea
		Tetrabothriidea
		Tetraphyllidea
		Trypanorhyncha
		Capsalidea	various in infraclass Monogenea		Suggested sexual chemical communication	Kearn and Whittington 2015
		Chimaericolidea
		Dactylogyridea
		Diclybothriidea
		Gyrodactylidea
		Mazocraeidea
		Monocotylidea
		Montchadskyellidea
		Polystomatidea
		Aspidogastrida
		Diplostomida	Schistosoma mansoni	trematode	Female mate choice	Eveland et al., 1982
		Plagiorchiida	Echinostoma caproni	trematode	Sexual chemical communication	Fried and Haseeb 1990; Trouve and Coustau 1998; Trouve et al., 1996
		Stichocotylida
	Polycladida	Lecithoepitheliata
		Polycladida
		Proseriata
Rotifera	Eurotatoria	Subclass Bdelloidea (e.g., Adinetidae)
		Collothecaceae
		Flosculariaceae
		Ploima	Brachionus plicatilis	rotifer	Male mate choice	Snell et al., 2007
	Pararotatoria	Seisonacea
Sipuncula	Phascolosomatidea	Aspidosiphoniformes
		Phascolosomatiformes
	Sipunculidea	Golfingiiformes
		Sipunculiformes
Chordata	Subphylum Cephalochordata	Amphioxiformes
	Appendicularia	Copelata	Oikopleura dioica	larvacean	Sperm response to egg chemicals	Miller and King 1983
	Ascidiacea	Enterogona	Ciona robusta	sea squirt	Crymptic mate choice	Kosman et al., 2017
			Diplosoma listerianum	sea squirt	Female mate choice	Bishop et al., 2000
		Pleurogona
	Thaliacea	Doliolida	various		Suggested sexual chemical communication	Madin 1995
		Pyrosomida	various		Suggested sexual chemical communication	Madin 1995
		Salpida	various		Suggested sexual chemical communication	Madin 1995
	Cephalaspidomorphi	Petromyzontiformes	Petromyzon marinus	lamprey	Female mate choice	Fissette et al., 2020
	Myxini	Myxiniformes	Eptatretus burgeri	hagfish	Suggested sexual chemical communication	Tsuneki et al., 1985
	Chondrostei	Acipenseriformes	Acipenser gueldenstaedtii, persicus, stellatus	sturgeon	Sexual chemical communication	Kasumyan and Mamedov 2011
			Acipenser ruthenus	sterlet	Sperm response to egg chemicals	Kholodnyy et al., 2020
	Cladistei	Polypteriformes
	Holostei	Amiiformes
		Lepisosteiformes
	Teleostei	Acanthuriformes	Umbrina cirrosa	drum	Suggested sexual chemical communication	Başaran et al., 2009
		Albuliformes
		Alepocephaliformes
		Anabantiformes	Betta splendens	betta	Male contest	Colyer and Jenkins 1976
		Anguilliformes	Anguilla rostrata	eels	Sexual chemical communication	Sorensen and Winn 1984
		Argentiniformes
		Ateleopodiformes
		Atheriniformes
		Aulopiformes
		Batrachoidiformes	Opsanus beta	toadfish	Male contest	Cartolano et al., 2020; Cartolano et al., 2019;
		Beloniformes	Oryzias latipes	medaka	Suggested sexual chemical communication	Chung et al., 2015
		Beryciformes
		Blenniiformes	Salaria pavo	blenny	Female mate choice	Barata et al. 2008
		Carangiformes
		Centrarchiformes	Micropterus salmoides	bass	Sexual chemical communication	Fujimoto et al., 2020
		Characiformes	Mimagoniates inequalis	tetra	Sexual chemical communication	Fukakusa 2021
			Corynopoma riisei	characin	Sexual chemical communication	Amcoff et al., 2014
		Cichliformes	Oreochromis mossambicus	tilapia	Male contest	Barata et al. 2007
			Pelvicachromis taeniatus	cichlid	Male mate choice	Thünken et al. 2011; 2014
		Cirrhitiformes
		Clupeiformes	Clupea harengus pallasi	herring	Sexual chemical communication	Carolsfeld et al., 1997
		Cypriniformes	Phoxinus phoxinus		Female mate choice	Kekäläinen et al. 2011
		Cyprinodontiformes	Xiphophorus birchmanni	swordtail	Female mate choice	Fisher and Rosenthal 2006
			Danio rerio	zebrafish	Female mate choice	Gerlach and Lysiak 2006
		Elopiformes
		Ephippiformes
		Esociformes
		Gadiformes
		Galaxiiformes
		Gobiiformes	Neogobius melanostomus	goby	Sexual chemical communication	Kasurak et al., 2012
			Gobius niger	goby	Male contest	Locatello et al., 2002
		Gonorynchiformes	Chanos chanos	milkfish	Suggested sexual chemical communication	Lam 1984
		Gymnotiformes
		Hidontiformes
		Holocentriformes
		Istiophoriformes
		Kurtiformes
		Labriformes
		Lampridiformes
		Lepidogalaxiiformes
		Lobotiformes
		Lophiiformes	various	anglerfish	Suggested sexual chemical communication	Pietsch 2005
		Mugiliformes	Mugil cephalus	mullet	Suggested sexual chemical communication	Aizen et al., 2005
		Myctophiformes
		Notacanthiformes
		Ophidiiformes
		Osmeriformes	Osmerus eperlanus	smelt	Suggested sexual chemical communication	Kowalski et al., 2006
		Osteoglossiformes
		Pempheriformes
		Perciformes	Gasterosteus aculeatus	stickleback	Female mate choice	Reusch et al. 2001; Milinski et al. 2005
		Percopsiformes
		Pholidichthyiformes
		Pleuronectiformes	Solea senegalensis	sole	Sexual chemical communication	Fatsini et al., 2017
		Polymixiiformes
		Salmoniformes	Salmo salar	Atlantic salmon	Mate choice	Landry et al. 2001
			Salmo trutta	brown trout	Female mate choice	Forsberg et al. 2007
		Scombriformes	Thunnus albacares	tuna	Suggested sexual chemical communication	Margulies et al., 2007
		Siluriformes	Clarias gariepinus	catfish	Sexual chemical communication	Lambert and Resink 1991
			lctalurus nebulosus	catfish	Male contest	Bryant and Atema, 1987
		Spariformes	Sparus auratus	seabream	Suggested sexual chemical communication	Hubbard et al., 2003
		Stomiatiformes	Argyropelecus hemigymnus	hatchetfish	Suggested sexual chemical communication	Jumper and Baird 1991
		Stylephoriformes
		Synbranchiformes	Monopterus albus	swamp eel	Suggested sexual chemical communication	Matsumoto et al., 2011
		Syngnathiformes	Syngnathus typhle	pipefish	Male mate choice	Roth et al. 2014
			Hippocampus abdominalis	pipefish	Mate choice	Bahr et al. 2012
		Terapontiformes
		Tetraodontiformes	Fugu niphobles	pufferfish	Sexual chemical communication	Matsumura 1995
		Uranoscopiformes
		Zeiformes
	Elasmobranchii	Carcharhiniformes	Triaenodon obesus and Carcharhinus melanopterus	shark	Suggested sexual chemical communication	Johnson and Nelson 1978
		Heterodontiformes
		Hexanchiformes
		Lamniformes	Carcharias taurus	shark	Suggested sexual chemical communication	Gordon 1993
		Myliobatiformes	Dasyatis sp.	stingray	Suggested sexual chemical communication	Kajiura et al., 2000; Chapman et al., 2003
		Orectolobiformes	Hemiscyllium ocellatum	whale shark	Sexual chemical communication	Middleton 2022; Martin 2007; Rohner et al., 2021
		Pristiformes
		Pristiophoriformes
		Rajiformes	Raja eglanteria	skate	Suggested sexual chemical communication	Luer and Gilbert 1985
		Squaliformes
		Squatiniformes
		Torpediniformes
	Holocephali	Chimaeriformes
	Coelacanthi	Coelacanthiformes
	Dipnoi	Ceratodontiformes	Neoceratodus forsteri	lungfish	Suggested sexual chemical communication	Joss 2011
		Lepidosirenoformes
	Amphibia	Anura	Leptodactylus fallax	frog	Male contest	King et al., 2005
		Caudata	Plethodon cinereus	salamander	Male contest	Jaeger et al. 1986; Mathis 1990
			Plethodon cinereus	salamander	Female mate choice	Walls et al. 1989
			Plethodon sp	salamander	Mate choice	Marco et al. 1998
		Gymnophiona	Typhlonectes natans	caecilian	Female mate choice	Warbeck and Parzefall 2001
	Mammalia	Monotremata	Tachyglossus aculeatus	echidna	Sexual chemical communication	Harris et al., 2014; 2019
		Afrosoricida	various	tenrec	Suggested sexual chemical communication	Eisenberg and Kleiman 1972
		Artiodactyla	Antelope cervicapra	antelope	Male contest	Rajagopal et al., 2010
		Carnivora	Neovison vison	mink	Female mate choice	Noer et al., 2017
		Cetacea	Balaena mysticetus	whale	Suggested sexual chemical communication	Farnkopf et al., 2022
		Chiroptera	Saccopteryx bilineata	bat	Female mate choice	Schneeberger et al., 2021
			Leptonycteris curasoae	bat	Female mate choice	Munoz-Romo et al., 2011
		Cingulata	Dasypus novemcinctus	armadillo	Suggested sexual chemical communication	McDonough 1997
		Dermoptera	Cynocephalus sp, Galeopterus variegatus	colugo	Suggested sexual chemical communication	Bhatnagar and Wible 1994; Byrnes et al., 2011
		Erinaceomorpha	Erinaceus europaeus	hedgehog	Sexual chemical communication	Poduschka 1977
		Hyracoidea	Procavia capensis	hyrax	Sexual chemical communication	Stoddart and Fairall 1981
		Lagomorpha	Oryctolagus cuniculus	rabbit	Female mate choice	Reece-Engel 1988
		Macroscelidea	Macroscelides proboscideus	elephant-shrew	Sexual chemical communication	Schubert et al., 2012
		Perissodactyla	Ceratotherium simum	rhinoceros	Male contest	Marneweck et al., 2017; 2018a; 2018b
		Pholidota	Manis javanica	pangolin	Suggested sexual chemical communication	Dipaola et al., 2020
		Pilosa	various	sloth, anteater	Suggested sexual chemical communication	Brown 1985
		Primates	Homo sapiens	human	Female mate choice	Wedekind et al. 1995
			Nycticebus pygmaeus	loris	Female mate choice	Fisher et al. 2003
		Proboscidea	Elephas maximus and Loxodonta africana	elephant	Female mate choice and male contest	Rasmussen and Schulte 1998
		Rodentia	Mus musculus	mouse	Female mate choice	Drickamer 1992; Kavaliers and Colwell 1995
			Mus musculus		Male contest	Gosling and McKay 1990; Hurst 1993
		Scandentia	Tupaia belangeri	tree-shrew	Male mate choice	Wanlong et al., 2017
		Sirenia	Trichechus manatus	manatee	Suggested sexual chemical communication	Bills 2011
		Soricomorpha	Sorex sp.	shrew	Suggested sexual chemical communication	Hawes 1976
		Tubulidentata	Orycteropus afer	aardvark	Suggested sexual chemical communication	Brown 1985
		Dasyuromorphia	Antechinus agilis	antechinus	Female mate choice	Parrott et al. 2006; 2007
		Didelphimorphia	Monodelphis domestica	opossum	Male mate choice	Zuri et al. 2003
		Diprotodontia	Phascolarctos cinereus	koala	Male contest	Charlton 2014; 2015
		Microbiotheria
		Notoryctemorphia	Notoryctes typhlops	mole	Suggested sexual chemical communication	Salamon et al., 1999
		Paucituberculata
		Peramelemorphia	Macrotis lagotis	bilby	Sexual chemical communication	Johnson and Johnson 1983
	Reptilia	Various Aves				Grieves et al., 2022
		Anseriformes	Anas plutyrhynchos	mallard	Suggested sexual chemical communication	Jacob et al., 1979; Bohnet et al., 1991; Balthazart and Schoffeniels 1979
		Galliformes	Gallus gallus domesticus	chicken	Sexual chemical communication	Jacob et al., 1979; Bohnet et al., 1991; Balthazart and Schoffeniels 1979
		Accipitriformes	Milvus migrans	kite	Suggested sexual chemical communication	Potier et al., 2018
		Apodiformes
		Bucerotiformes
		Caprimulgiformes
		Cariamiformes
		Charadriiformes	Aethia cristatella	auklet	Mate choice	Hagelin 2007; Douglas 2008
			Rissa tridactyla	kittiwakes	Suggested sexual chemical communication	LeClaire et al., 2011
		Ciconiiformes
		Coliiformes
		Columbiformes
		Coraciiformes
		Cuculiformes
		Eurypygiformes
		Falconiformes
		Gaviiformes
		Gruiformes
		Leptosomiformes
		Mesitornithiformes
		Musophagiformes
		Opisthocomiformes
		Otidiformes
		Passeriformes	Ptilonorhynchus violaceus	bowerbird	Female mate choice	Hicks et al. 2013
			Melospiza melodia	sparrow	Mate choice	Grieves et al., 2019
			Junco hyemalis	junco	Female mate choice	Whittaker et al., 2011
		Pelecaniformes
		Phaethontiformes
		Phoenicopteriformes
		Piciformes
		Podicipediformes
		Procellariiformes	Halobaena caerulea	petrel	Mate choice	Strandh et al. 2012; Leclaire et al. 2017
		Psittaciformes	Melopsittacus undulatus	budgerigar	Sexual chemical communication	Zhang et al., 2010
		Pteroclidiformes
		Sphenisciformes	Spheniscus humboldti	penguin	Suggested sexual chemical communication	Coffin et al., 2011
		Strigiformes
		Suliformes
		Trogoniformes
		Apterygiformes	Apteryx mantelli	kiwi	Suggested sexual chemical communication	Castro et al., 2010
		Casuariiformes
		Rheiformes
		Struthioniformes
		Tinamiformes
		Crocodylia	various	crocodiles	Suggested sexual chemical communication	Martin and Lopez 2011; Reber 2020
		Sphenodontida	Sphenodon punctatus	tuatara	Sexual chemical communication	Wu and Waas 2017
		Anguimorpha	Anguis fragilis	slow-worm	Sexual chemical communication	Gonzalo et al., 2004
		Gekkota	Cnemaspis mysoriensis	gekko	Female mate choice	Joshi 2020; Joshi et al., 2022
		Iguania	Liolaemus monticola	lizard	Male contest	Labra 2006
		Lacertoidea	Lacerta monticola	lizard	Male contest	Martín et al. 2007; Martín and López 2007
			Lacerta monticola	lizard	Female mate choice	López et al. 2003
		Scincoidea	Eumeces laticeps	skink	Female mate choice	Cooper 1996
		Serpentes	Thamnophis sirtalis parietalis	snake	Male mate choice	LeMaster and Mason 2002
		Testudines	Mauremys leprosa	turtle	Mate choice and male contest	Ibáñez et al. 2012; 2014
Echinodermata*	Asteroidea	Brisingida
		Forcipulatida	Asterias forbesi, Orthasterias koehleri	starfish	Sperm attracted to female water	Miller 1989
* see Mercier Hamel 2009 for more information			Asterias rubens		Sexual chemical communication	Campbell et al., 2001
		Notomyotida
		Paxillosida	Luidia foliolata	starfish	Sperm attracted to female water	Miller 1989
		Peripoda
		Spinulosida	various	starfish	Sperm attracted to female water	Miller 1989
		Valvatida	Archaster typicus	starfish	Sexual chemical communication	Run et al., 1988
		Velatida
	Ophiuroidea	Euryalida
		Ophiurida	Ophiocoma dentata	brittle stars	Sexual chemical communication	Soong et al., 2005
	Crinoidea	Comatulida	Oxycomanthus japonicus	feather star	Suggested sexual chemical communication	Holland and Grimmer 1975
		Cyrtocrinida
		Hyocrinida
		Isocrinida
	Echinoidea	Cidaroida	Stylocidaris lineata	sea urchin	Suggested sexual chemical communication	Young et al, 1992
		Echinothurioida
		Aspidodiadematoida
		Diadematoida	Diadema antillarum	sea urchin	Sexual chemical communication	Iliffe and Kittredge, unplublished data (see Iliffe and Pearse 1982)
		Micropygoida
		Pedinoida
		Arbacioida	Arbacia punctulata	sea urchin	Sperm response to egg chemicals	Ward et al., 1985
		Camarodonta	Echinometra sp	sea urchin	Cryptic female choice	Palumbi 1999
			Lytechinus pictus	sea urchin	Cryptic male choice	Hussain et al., 2017
			Echinus esculentus	sea urchin	Sexual chemical communication	Campbell et al., 2001
		Salenioida
		Stomopneustoida
		Cassiduloida
		Clypeasteroida
		Echinolampadoida
		Holasteroida
		Spatangoida
	Holothuroidea	N.N. (Thyone)
		Apodida	various	sea cucumber	Suggested sexual chemical communication	McEuen 1988
		Aspidochirotida	Holothuria arguinensis	sea cucumber	Sexual chemical communication	Marquet et al., 2018
		Dendrochirotida	Cucumaria miniata	sea cucumber	Sperm response to egg chemicals	Miller 1985
		Elasipodida	Orphnurgus sp.	sea cucumber	Suggested sexual chemical communication	McEuen 1988
		Molpadida	Molpadia intermedia	sea cucumber	Sperm response to egg chemicals	Miller 1985
			various	sea cucumber	Suggested sexual chemical communication	McEuen 1988
Hemichordata	Enteropneusta (e.g., Harrimaniidae)	NA	Ptychodera flava	acorn worm	Sexual chemical communication	Lin et al., 2016
	Pterobranchia	Subclass Cephalodiscida (Cephalodiscus)
		Rhabdopleurida
Xenacoelomorpha	Acoela (e.g., Diopisthoporidae)		Convoluta convoluta	acoel	Suggested sexual chemical communication	Klauser 1986
	Nemertodermatida (e.g., Nemertodermatidae)
	N.N. (Xenoturbellidae)
